# Supplementary material for: A Novel Carotenoid-Producing Bacterium, Paenibacillus aurantius sp. nov., Isolated from Korean Marine Environment
Source: Microorganisms. 2023 Nov 7;11(11):2719. doi: 10.3390/microorganisms11112719 (PMC10673419; doi:10.3390/microorganisms11112719)
Supplement: Supplementary file 1 [file microorganisms-11-02719-s001.zip]

Archive with 1 entries (1 files):
- microorganisms-2678694-supplementary.pdf
